# Supplementary material for: Reassessment of the Triassic archosauriform Scleromochlus taylori: neither runner nor biped, but hopper
Source: PeerJ. 2020 Feb 19;8:e8418. doi: 10.7717/peerj.8418 (PMC7035874; doi:10.7717/peerj.8418)
Supplement: Supplemental Information 2 [file peerj-08-8418-s002.nex]

#NEXUS

[Ezcurra (2016) plus Scleromochlus]
[!Modified by S. C. Bennett from the NEXUS  file in Ezcurra's (2016) Supplemental Information (DOI: 10.7717/peerj.1778/supp-2). MacClade and Mesquite commands and character state labels were deleted, delete commands were added to the PAUP block to reduce the analysis to the 79 taxa in Ezcurra's (2016) fig. 48 and 50, and Scleromochlus taylori was added with coding taken from the draft manuscript redescription of Scleromochlus. Note that the typo 'ferugsi' and line breaks in the MATRIX block are from Ezcurra's (2016) NEXUS  file.]

[written Sun Mar 20 01:22:33 ART 2016 by Mesquite  version 2.75 (build 564) at Proterosuchia/192.168.1.3]

BEGIN TAXA;
	TITLE Untitled_Taxa_Block;
	DIMENSIONS NTAX=103;
	TAXLABELS
		Petrolacosaurus_kansensis Acerosodontosaurus_piveteaui Youngina_capensis Paliguana_whitei Planocephalosaurus_robinsonae Gephyrosaurus_bridensis Cteniogenys_sp. Simoedosaurus_lemoinei Aenigmastropheus_parringtoni Protorosaurus_speneri Amotosaurus_rotfeldensis Macrocnemus_bassanii Tanystropheus_longobardicus Jesairosaurus_lehmani Pamelaria_dolichotrachela Azendohsaurus_madagaskarensis Trilophosaurus_buettneri Noteosuchus_colletti Mesosuchus_browni Howesia_browni Eohyosaurus_wolvaardti Rhynchosaurus_articeps Bentonyx_sidensis Eorasaurus_olsoni Prolacertoides_jimusarensis Prolacerta_broomi K_australiensis_holotype K_australiensis_combined Boreopricea_funerea Archosaurus_rossicus_holotype '''Proterosuchus ferugsi''' Proterosuchus_fergusi Proterosuchus_goweri Proterosuchus_alexanderi '''Chasmatosaurus'' yuani' '''Chasmatosaurus ultimus''' Ankistrodon_indicus Tasmaniosaurus_triassicus Exilisuchus_tubercularis Blomosuchus_georgii Vonhuenia_fredericki C_rossicus_combined Chasmatosuchus_magnus Gamosaurus_lozovskii C_magnus_combined Chasmatosuchus_vjushkovi SAM_P41754_Long_Reef Koilamasuchus_gonzalezdiazi Kalisuchus_rewanensis_holotype Fugusuchus_hejiapanensis Sarmatosuchus_otschevi Guchengosuchus_shiguaiensis Cuyosuchus_huenei GHG_7433MI Garjainia_prima Garjainia_madiba_holotype Garjainia_madiba_combined Erythrosuchus_africanus Shansisuchus_shansisuchus Shansisuchus_kuyeheensis Chalishevia_cothurnata Youngosuchus_sinensis '''Dongusia colorata''' Uralosaurus_holotype Uralosaurus_combined Vancleavea_campi Asperoris_mnyama Euparkeria_capensis Dorosuchus_neoetus Yarasuchus_deccanensis Dongusuchus_efremovi Proterochampsa_barrionuevoi Proterochampsa_nodosa Tropidosuchus_romeri Cerritosaurus_binsfeldi Gualosuchus_reigi Chanaresuchus_bonapartei Pseudochampsa_ischigualastensis Rhadinosuchus_gracilis Archeopelta_arborensis Tarjadia_ruthae Jaxtasuchus_salomoni Doswellia_kaltenbachi Parasuchus_angustifrons Parasuchus_hislopi Nicrosaurus_kapffi Smilosuchus_spp. Ornithosuchus_longidens Riojasuchus_tenuisceps Nundasuchus_songeaensis Turfanosuchus_dabanensis Gracilisuchus_stipanicicorum Aetosauroides_scagliai Batrachotomus_kupferzellensis Prestosuchus_chiniquensis Dimorphodon_macronyx Lagerpeton_chanarensis Marasuchus_lilloensis Lewisuchus_admixtus Silesaurus_opolensis Heterodontosaurus_tucki Herrerasaurus_ischigualastensis Scleromochlus_taylori;
END;

BEGIN CHARACTERS;
	TITLE  Untitled_Character_Matrix;
	DIMENSIONS  NCHAR=600;
	FORMAT DATATYPE = STANDARD GAP = - MISSING = ? SYMBOLS = "  0 1 2 3 4 5 6";
	
	MATRIX
	Petrolacosaurus_kansensis        0000110000010-0000101000000200000100---00(1 2)10000-0--10---0---0--000-0001000300000-0-000--0000000-00000-?03?0100001101-0-000000000-000000-0000--000?0001??3???1101-0-0100000000000-0-0?-10001000000000000110?0000010001000?00000??00-00-10?00?2?0????0?100?--??????0-000-0000101010-0-1000010-00100000?00000000000010000000?0000020--00010110100?010100100100-0010200000??2(0 1)0110010000??0030000?00?0?010010100?20000-0001000000000?1000000001012?00011000000010?02000000000?0000100111000000020-10-20?00001?0000?????00001000??2001??200?00000??000?000000000??0000-------00020000100001203?0002?101??00100000----------00
	Acerosodontosaurus_piveteaui     0?0?????????0-?0?0???????????????????????????????-???--??????--0???0??10004???????-010--000?000-??000000?0?????0?1?1???000??00????00?0????????0002?????????????1???????????????0-??0?-????????????????????0???0?????????????????????????????????????????????????????00-???2???????????00??10??0?????000??100?00000?000000?0000000--??0?????????00?1???0?-?0?0011?01000000001-001??????1???????0????????????????????0????????????????????101000-?00?110000001??0100????00?100-010000010?001020-00-?????0??1?000??-??00000000?0??1????0?????????0????????????????????????????????????????????????????????????0----------00
	Youngina_capensis                ?0000-0000010-000011?00000010100?11110-01300000-1--00---0-0-0--00??0001000310000-0-010--??10100-10010000000000001101-0-000100100-1000010101000000200010020001101-0-01000000000002000?-00000000100000100101000?00100011001000011001000-1000002-0000010100?--0000000-000-00?010?(0 1)10-0-?0000110?00000010?00010010(0 1)0(0 1)000?0000?0000000--0??0????0000000100000-00-0?11000000000001-001?00?11(0 1)0100001201000100?0?00020000-?000010001000000000?1101000-00?11100?00110201000000000100-0000011100001020-00-001000011000000-0100??0000?00111?0200?00??????0??1000000????0000-------0002000010000120(2 3)01002?00100001000010-001-200-00
	Paliguana_whitei                 ??000-00????0-?000???0?????????????????0?????????-???--??????--???????1?????0?????-0??--???0100-?00??????????00??10?00-??10000?010000010????????10?00???????2-??-????000002-1??22?0???0????????0?????????2?????????????????????????0?????????????????????????????0-??0-?0??00?????????00???0?0????????????????200000????????????????????????????????????????????????????????????????????????????????????????????????????????????????????????????????????????????????????????????????????????????????????????????????????????????????????????????????????????????????????????????????????????????????????????????????????
	Planocephalosaurus_robinsonae    0?000-0000000-0000?01000000201000100---00210?00-?--10---10011--000-0001000200000-0-010--??00001-00-10010?0000001010100-0011000200000001000010001010000------2-10-0-0100?002-10022000?00?000001101012-00002000?0???0??????????0??01010-10??0?0?000????110???????????020-?02200?00110-0000--2010000-011????1301020(0 1)000?0000?0000000--??1?001?000?00?1???0??00?00?2?00000010101?001?00?1111???00??0000001101001020000-101?01??0??0???0?????100???????????????????????????000?00-0100101101000000-0--10???01????0???-???0000000?0?1????????0???????????31000001??1?00-------0?0????????????????????01111????????????????????
	Gephyrosaurus_bridensis          0?00110000010-0000?00000000101000100---00110?00-1--10---10001--000-0001000400000-0-010--0000001-00-10000-0000001110000-001100020000000100010100000000(0 1)000--02-10-0-0100?0?2-10021000?000000001101011-0010200010???0???????0000??01010-10000?0?000??10110?01????????020-00020010011{1 2}11000012010010101100??12010200010?0000?00000??????1000?00000000000?0??00?00?3001000010101?001?0011011?0??01{0 1}0?0?01?0110???200?0-100001??0??0???0?????100???????????????????????????0?0?00-0?00000101???000-1--???0000??00?0?????00001000?0?1????????0?????0?000?3100000?0?1?00-------0?0?????00?????????????11111?{0 1}??1?1?????????????
	Cteniogenys_sp.                  0?10100010??0-??00???00?{0 1}??{3 4}?000?000---00{1 2}00??0-0--10--?1{0 1}101--000-00010003?0?????-010--0100000-000100?00?1-0000-102-0-0?10010?0-000001???????0???0??10?3??1??00-0-2-?0?0?2-???130?0000101?000?0??01000???0??10???0??2????0000??010?1000000?0?000?0?0120?01?0??????000-?0?01000?11???00001????0???????????0010000100?101??00000?????002????000?????0??????????110010??????????????????0????00???????????????????????????????????0000000?1111-1?00?????????????????????0?0?00-0?000101?????????????????????00?000-0100000000?????????????????????????????????????????????????????????????????????????????????????????????
	Simoedosaurus_lemoinei           0?100-0010200-000030?000011?0?000--0---00301?00-0--?0---10001--000-00000004101?0-0-010--??00000-00-11000201-0000-102-0-002--1000-0000011000010000000110020022-00-0-2-101102-1001?0100?01010000?0103--0011000010110001200101000101101101000000-0000010120?01?000-0??000-00010000110{1 2}01000011000000101010???0010100000?101000000010(0 1)-100000001000000100000-???0010001000000001-?0111010-0?1000?1?1100011101000020000-?01101010??001000100111(0 1)00(1 2)1000?110????????????????000?0000110000100?01000-0--?000000??00000000100001000?0111001?00100000000?0?0?????????????????????????????????????????????????????????????????????
	Aenigmastropheus_parringtoni     ?????????????????????????????????????????????????????????????????????????????????????????????????????????????????????????????????????????????????????????????????????????????????????????????????????????????????????????????????????????????????????????????????????????????????????????????????????????????????????00010111000{0 2}?????????????000?1???????????1???100?000?0?????????????????????????????????????????????????????????????111002000???????????????????????????????????????????????????????????????????????????????????????????????????????????????????????????????????????????????????????????????????????
	Protorosaurus_speneri            ?0000-0200010-000011??0000020100?10110-0?300?00-1--10---10???--00??0001000310000-0-01?--0000000-0000??00-00000000100-0-??0000000-0000010001?100000000???????2-(0 1)0-0-{0 1 2}?10000??10012?00?0?0??200?????{0 1}????????????010?0110010?????????1???????????????????????????????000-?0?2000010-{1 2}010000020000?00010?????0010(0 1)00000?100101111020--0?0{0 1}0011?1000(0 1)?100110310?2110?100010010010101?0000-000000?100000011011?00011010-?0000000?0010?000000111101201?011000000101202?00010????0{0 1}?0?000???00??1?20-?0-????0011?00?0??-???0??0000?1101???20???000???010??20000001??0000-------00020000001001(0 2)030100(0 2 3)?11100(0 1)0100000----------00
	Amotosaurus_rotfeldensis         0-?0100?????????10????{0 1}0?0??????????????0110?00-????0???1110???00??000?0003????????0???????0000?00?0?000-00?0?001?0???????????????????????????????????????????????????????????????????????2000??003--00102??????????????????????0?????????0?0?0????1?000???????????000-00?200?010-0-?0000??0000???0??????100101001?011001?1100?00--1???1112210??0?10?111-1??211(1 2)00?001??0011-(0 1)01000111??20????01?00110000?00010000-?????????1??0?0000?1?0??1-1?(0 1)?0?100???????000??0???0???0100111000101001100-0--10??001???0???????00000000?1??1???20?????????01????0???0????0??0-------00022101??1111203?1002?011??1?110{0 1}00----------00
	Macrocnemus_bassanii             00000-0200010-0000?10?0000120000?0021000010??00-?--1?---11101--00??00010003?0?0?-?-0?0--???0000-000???????000000110100-01000100000100010?00???????0?0?????????01-0-2-10?0????0?1???0?0??0?0010???001200???????????????0????????????????????????????????????????????000-?0?0?000??????0000????00?00????????001000000011001?1?10000--1???1111210?10?111110-(0 1)??21130?0001000011-1010101111020?00101?0011?000?0??10000-10110000000?0??000???0111-0-000(1 2)100??????110?0000000?01011011101(0 1)101001020-00?10??0011(1 2)?0?0?????0000----?1??1???2???00??0??010??00000001??0000-------00021100001111203?1002?12011?0100000----------00
	Tanystropheus_longobardicus      0-000-0200010-0{0 1}1001?00000120000?0021000010??00-0--00---11101--000-3001000110000-0-010--0000100-0001?000-0001000111000-01110(0 1)01000(0 1)0001000-1001-----00------??11-0-0(0 2)1000?2-10011000?0?0002(0 1)1010005-2-010200??0010101?00??0?00?00??01?10?????????0?1?000?11??10-?0-000-?002000010-0-10000120000000010?01110(0 1)1(0 1)(0 1 2)0010(0 1)1100101111000--2?0111132100101110111-11?212?200001000011-10100010-10{1 2 3}100010110011{0 1}000?00010000-10???0?0?0010??00001?0111-0-0?0(0 1)10000111010010100010?01011021120(0 1)101001100-0--10??00111100000-0100000000?110110120???000???000?100000001??1010-------00022110001111203?2000?0111020110000----------00
	Jesairosaurus_lehmani            0?000-00????0-?000{1 2 3}1?000?01?0????????????100?00-?-?10--?1000?--00??00010002???????-010--??00001-00-10000-00????01101-0-??0100020-1100?100010000000000?????????01-0-000000?2-10?12?00?0?????00??0?03--00102?????0?0??11??????????0??1??1???0?0?0????????????????????000-00?210?010-0-???00020000??001??????{0 4}01010???01?00??10?0?00--{0 1}??{1 2}0000????00?1???00-?????200(0 1)0000??(0 1)001-10?00????1?100???00?010?11???0002??00-10110001?1?10??0?0???0101-??????????????????????????0??0(1 2)(0 1)0?10000100?01100-0--?0?0?00???0???????????----?0??????{0 1 2}????????1?110??????????????????????????????????????????????????????????0----------00
	Pamelaria_dolichotrachela        0?000-0110??0-0{0 1}10{0 1}???{0 1}??01??0???--20??0?20??00-?-???---111??--00??0??1000{1 2}??????0-010--??00000-001?0?00-0000010?00?0?-0000000001?100010????00??????11??????2-0?-????101002-10?120011110000011?0??1?-?0??????0?0100011?0?0100?10011110000?11?10000010000???0?1?????020-0012110010-0-01000?110???0?01?00???10?0211000?1001011110100-100100?12100000100100-?1??1100(0 1)0111101001-00100011010??0002?1100011001?00000100-?0????????01100010001111010001011000?00??12000011?0000101001100001000000102000100010010100000-0100000000?020010120010000010011102001000000001100000100001100000??01203?10020120??????1010----------0?
	Azendohsaurus_madagaskarensis    0?000-0110010-0110112000001100001--200000200?00-0--10---11(0 1)00--100-00010001?000?-0-01?----00000-00110000-00??0101100011??00000001110001000?0?000000011000-01??0000-02101002-10?12001011000201111?02-1001010000001010011020100010111010000?11211????10?0??1?0?11??10000-0022001010-0-10000?1??01?10010?01111010221001?100101111000--1010001(0 1)21001?0100110-11?{1 2}110000101101001-10000000-1010000111100001101000010100-?00001010?01100000001111011001(0 1)??00000010??02011110000?020011000(0 1)100?000111000?0?0100??00000000100001000?0200101?00100000100?0?020010000000011000000000021000001?01?030100101201020101010----------00
	Trilophosaurus_buettneri         ??000-0200010-0{0 1}010?21001-1200010?02000?150-000-0-010---10101--10??01010001?1000-0-010--???0001-00-?0?-??-001010110000-??01000001?00001010-1001-----11?-?-??2-00-0-??101002-10012001?100???1-1???1----0??????1?0101001?030100010111110000?1101000??1?000?11????????020-102200?0?????110001111000100?0?01111010200000?100100011000--0?11000021001?1100010-01??11(0 1)000-11000001-00100000-101000012000{0 1}011101000020100-100000011?010000110011110110010110000?0001202001110000{2 3}00-0110{0 1}00100001000-1--10000001100000100100001000?010000120010000010010?02000000??00011000000000021000001001203?1002?120??00101010----------00
	Noteosuchus_colletti             ?????????????????????????????????????????????????????????????????????????????????????????????????????????????????????????????????????????????????????????????????????????????????????????????????????????????????????????????????????????????????????????????????????????????????????????????????????????????????????1?0???????0{0 1}??????????????????????????????0000??1???001?0?1000111?0200?0?0??????????????????????????????????????????????????0????00001??1?2?0100?0??100-0110(0 1)0010000??2????01??0?00??100000-0100000000?0201101200100000??01???200?000?0000110000000000?{0 1}000001?01202?1002?12010?0?000?0----------00
	Mesosuchus_browni                0000100110210-0110101000201111001--200010400?00-0-010---10001--00100101010-00000-0-010--0100000-01010000-00000001000010??10101001000101000000000010001000-02001010-00101002-100120000000011000000000000112010110100011112010?01?110110100?0101000??10100?1???110?0-000-00?000?01????002100210110010100???01010-00010?1001?0000000--1?010000110010?100000-1???110000?01??1001-0010001101020(2 3)??00000{0 1}011100?00010000-10100001000??????????1111-0-00??10000???0??0200??0?00020100100001100001010-0000000?00??100000-0100000000?020110120010000010?10?1200?0000?00011000000000021000001?0120201002?120?0?0?00000----------00
	Howesia_browni                   0?00100210?????{0 1}10{0 1}??00????????????????1????????????????1???1??00??1??1111-?0100?0?010????00000?010?0000-00000001000-10001010?00-000?01000?00000000?0???????0?10-0-1??0?0?2-1?0120?0?0?0???000?0{0 1}001000102010010100?1?11??1??0???101???00?0?0?000??1?000?????????0-?{0 1}0-???????????????21??21??1?01??0?????10?0-00010?1?0?????????????0{1 2}000?????????????????????0?00??1??1????0??000?101??0(1 2)0?0011??00?000??0010?????01001?????1?????????01????????????????????????????0?0?0100100000100001020-00010???00???0?000-0??0000000?0?011?1?00100000?0010?1200?00?0?000110?0000000021000001?01?0???00??120???0?0???0----------??
	Eohyosaurus_wolvaardti           ??00??02???????110{0 1}???????????????????????????11???????????????0???1??1111-??????????????100000?01110000-0??????????-??00{0 1}??0100-100101000000000011001001002001?-????1?1?02-1??12000000?0?201??0??{0 2 5}???0????????0?0??11??????????????????????????????????????????????00-???1????10-{1 2}0??210021011?1101??????1???-000101???????????????????????????????????????????????????????????????????????????????????????????????????????????????????????????????????????????????????????????????????????????????????????????????????????????????????????????????????????????????????????????????????????????????????????????????????
	Rhynchosaurus_articeps           0000100210210-00200010-12-1-2-000--20002?5--?0111-010---10001--00??1101111-10100-0-010--0100100-00111000-00000000000-11??1000100-1001010000100000000010010020110-0-2-100002-1001?00000000?31-0?000----0102??1111??00111????????0?1?1??0???01??000???0000???0?1?????110-?0?10000?????0122002?0?100101000??01010-000101100??0000000--1??????0?10?00?10000?-11???1?000?0100000?-1??00011110?0(0 1)0?0010000011?0?0001000111010000100010?00000011111-0?000110000????1?01?00?010?0?0100?001(0 1)0100?010?0-0??10???00?2?0????????000000000??{0 1}???20???0000???1???2?0?00?0??0?110?0??00000?100?0??001202?1002?110?01??000?0----------00
	Bentonyx_sidensis                0?000-0210210-00200010-12-1-2-000--20002?5--?0101-010---1000?--00??1?01111-10100-0-010--01?1000-001?1?????0000000000-11??1010100-100101000?10?00????0???????1110-0-2-100002-1001?000???00131-0?000----01?2?????1???0111?{0 2}0????1?110110000?010?1??????100???????????110-?0?100?01?????122????0?1???????????1?1?-00010????????????????????????????????????????????????????????????????????????????????????????????????????????????????????????????????????????????????????????????????????????????????????????????????????????????????????????????????????????????????????????????????????????????????????????????????????
	Eorasaurus_olsoni                ?????????????????????????????????????????????????????????????????????????????????????????????????????????????????????????????????????????????????????????????????????????????????????????????????????????????????????????????????????????????????????????????????????????????????????????????????????????????????????1001?11100?{0 2}??????????1?000(0 1)?11???0?011??1?????1???????????????????????????????????????????????????????????????????????????????????????????????????????????????????????????????????????????????????????????????????????????????????????????????????????????????????????????????????????????????????
	Prolacertoides_jimusarensis      0??0??0?00?10-???????00????????????????0?????00-?-???--?10000--0???2?010002?00?0?0-010--???0000-??????????00100?????????????????????????????????????????????????????????????????????????0?31-0?0?0????01??000?0???????????????????????????????????????????????????????????????????????????????????????????{0 4}???2000??????????????????????????????????????????????????????????????????????????????????????????????????????????????????????????????????????????????????????????????????????????????????????????????????????????????????????????????????????????????????????????????????????????????????????????????????????
	Prolacerta_broomi                00000-0(1 2)00010-0(0 1)10111001201210?00?0210001100000-?-010---100?0--000-000100031000?-0-010--0000100-010100(0 1)0-0000000110100-0010000000100001010000000000001000-011101(0 1)0-(0 1 2)0101002-1001(1 2)00001101000001100000011010110?01000111000110000010110(0 1)000002100010101000110011000-000-0000100010-0-000000210001110100011110100010001100111010020--1001101121000(0 1)(0 1)1011103011{1 2}111000001001001200100011010100?0??0000010000000011000-101100010?000000100010111-0-0??11000??0??1?010000?000010100{1 2 3}01001100001020-00-1000001??100000-0100000000001001012001000001??10?120010000?0001100000?00002100000110120301002?120??20100000----------00
	K_australiensis_holotype         ???00??1?????????01????????????????????????????????????????????????????????????????????????????????????????????0???100-??{0 1}00?00?0?????101000?0000{0 1}00?1000-01{0 1}?0111000101002-1?????0???????????????????????????????0???10????????0?????????0?2?000????100????????????????????????????????0?2??0??1???????????????????????????????????????????????????????????????????????????????????????????????????????????????????????????????????????????????????????????????????????????????????????????????????????????????????????????????????????????????????????????????????????????????????????????????????????????????????????
	K_australiensis_combined         ???00-?1????0-???01???????????????????????????0-?-???--?1000?--0???{0 3}??{0 1}00????????0-???--???????-??????????00???0???100-??{0 1}00?00?0?????101000?0000{0 1}00?1000-01{0 1}?0111000101002-1?????0???????????????????????????????0???10????????0?????????0?2?000????100????????????????????????????????0?2??0??1???????????????????????????????????????????????????????????????????????????????????????????????????????????????????????????????????????????????????????????????????????????????????????????????????????????????????????????????????????????????????????????????????????????????????????????????????????????????????????
	Boreopricea_funerea              ??000-0?????0-?0?0{0 1}??00????????????2???011???00-?-??0---1000?--00??0??100?3?0????0-010--??-??00-0?-0------0000000100?0-0?000?000??000010????00???????1000-?1???????1010?0?2-10?12000?10?1?{0 1 2}0???1??????1????????????????????????????????????????00????1?????????????000-00?200??????????00????0????01??????{0 2 4}01000?0?0?1001?1000020--???0???0210010010??00{1 2}1???11?00000100100?{2 3 4}??1????????????0??100001?0000000???????0??00???100?0000000?0111-0-0??1100???????20?0?00?0??????????????????????????????????12?0????????????????010????2?0??0???1?01??02???000???00110000000000?1??000??01?0?0?001012010?0?0000?????????????
	Archosaurus_rossicus_holotype    ????????00?1???????????????220010?1201??1101??????????????????????????????????????????????????????????????????????????????????????????????????????????????????????????????????????????????????????????????????????????????????????????????????????????????????????????????????????????????????????????????1?????????????????????????????????????????????????????????????????????????????????????????????????????????????????????????????????????????????????????????????????????????????????????????????????????????????????????????????????????????????????????????????????????????????????????????????????????????????
	'''Proterosuchus ferugsi'''      ??0?????????100???????{0 1}?????????????????????0??????????-1100?020???0?0?0??{2 3}?0????????????????0?????{1 2}0??0????????????????????????????????????????????????????????????????????????????????1?{1 2}0001100000?100101101????????????????????????????????????????????????????????????????????????0??????????????????10100????01???????????????????????????????????????????????????????????????????????????????????????????????????????????????????????????????????????????????????????????????????????????????????????????????????????????????????????????????????????????????????????????????????????????????????????????????????
	Proterosuchus_fergusi            {0 1}?000-01000110021021110121122001011201001101000-010(0 1)00--110000200100000000320000-0-0101100001000000201100(0 1)000000000000-??100010001000010101000000100010(0 1)(0 1)-02110(0 1)(0 1)11(1 2)010100011001200001001??0001100000010010110100001111000101?00010110101?01210000010101?111?11?01?0010001110?01110-00000111010110010101111010011000110011100(0 1)020--100(0 1)0010110(0 1)0(1 2)0100000201?210?01001110(1 2)001(0 2)001??????1?????0?0?????????????????????01101100?????????????????01000?1000100???20200?0??????????????????????????????????????100010-010000000000201101?001????????????2001000000001100?????000?1000001?01?03010020?2??0?0?00000??--------00
	Proterosuchus_goweri             {0 1}?000-010001100210{2 3}1{0 1}00121122?010?1??1?01101000-010?00--11?0002001021000003?00???0-01011000??0??00120?10??0000000?0000-00100?1000??00010?01???000?0001????????000111010100011??130000100112000?1000{0 1}?01???01?0101001111030101?0?010110101?01210000010101???1?110?10????????????????????????????????????11?1?????1??0????????????????????????????????????????????????????????????????????????????????????????????????????????????????????????????????????????????????????????????????????????????????????????????????????????????????0010????100?0?0?????????????????????????????????????????????????????????????????????
	Proterosuchus_alexanderi         ?0001001?0??1002102??{0 1}01????2??????????0??????0-?1?????-11?00?20???0?0?0003{1 2}0????0?0?0?????01000???20110-0000000000000-??10001000100?01010100000010001000-0211000112-101000110?1300001001??00????000001001?11?101001111000101?0?010110101?0?2?0??????101???1?11??10001000011?001110-00000111000?10??010??1{0 4}010011000110011?000020--1?000010110?0101000001011210??1?011?010014?0?000111101001?10?000010000?00010000-1011011000???0?0?000??????010?0????????????????????000?0100?1??00100?01020-00-?000?00??10?010-01000000000????????????0000???1??120010000000011000001000011000001?01?0?0?00??12000?0?0???0----------?0
	'''Chasmatosaurus'' yuani'       1?000-010001100210?11001?11(2 3)2001011201001101?00-011000--110000200100100000320000-0-01011??00100000120110-1000000000000-??1000100010000101010??00020001000-02???000-2-1010?{0 1}110?130?001??1?2000?1?0{0 2}?0??001?11?1?????111?30??1?0??11110000?0?210??????001???????????001?001110001110-?000011102?110010????1(1 4)010011000?100??1000120--???{1 2}?????????0?1???0?{0 1}???{1 2}?100(0 1)0??1?0{1 2}001310100010-1030010?{0 1}00000100???00010000-1010011000001000001011011-(0 1)10001100????????0?0?10??000?0100110000100?01020-00-?0?0?0011100010-0100000000?0201101(1 2)0010000010010?120???0?0??00110011000000?{0 1}000001?01?????????120??????00000---------00
	'''Chasmatosaurus ultimus'''     2??0????????1??????????????????????????????????????003???????010?210?1?0001?????????????????????????????????????????????????????????????????????????????????????????????????????????????11???1110?????0??????11????????????????????????????????????????????????????00???001010111?0-?000?????????????????140100{1 2}1000????????????????????????????????????????????????????????????????????????????????????????????????????????????????????????????????????????????????????????????????????????????????????????????????????????????????????????????????????????????????????????????????????????????????????????????????????
	Ankistrodon_indicus              {0 1}?????????????????????????????????????????????????????????????????????????????????????????????????????????????????????????????????????????????????????????????????????????????????????????????????????????????????????????????????????????????????????????????????????????????????????????????????????????1???0110?0????????????????????????????????????????????????????????????????????????????????????????????????????????????????????????????????????????????????????????????????????????????????????????????????????????????????????????????????????????????????????????????????????????????????????????????????????
	Tasmaniosaurus_triassicus        0?0?????????100???????????1?10?????20????10??????{1 2}?????-110??0100??0???000{2 3}???????????1????????????????????????0?1?0???00?????????????????????????????????????0????2-?0???01??????????????????????????1????????????????????????????????????????????????????????????0????0?0??001100-?000?????????????????110?00{1 2}10?0?100??1010????????????????????????????????1??1??????10???????????????????1{0 1}?????????????????????01100010???????????????????????????????????????????????????????????????????????????????????????????????????????{0 1 2}??????????????????????????????????????????????????{2 3}0???????020????????0?????????????
	Exilisuchus_tubercularis         ????????????????????????????????????????????????????????????????????????????????????????????????????????????????????????????????????????????????????????????????????????????????????????????????????????????????????????????????????????????????????????????????????????????????????????????????????????????????????????????????????????????????????????????????????????????????????????????????????????????????????????????????????????????????????????????????????????0?0110??1?001???????????????????????????????????????????????????????????????????????????????????????????????????????????????????????????????????
	Blomosuchus_georgii              ????????????????????????????????????????????????????????????????????????????????????????????????????????????????????????????????????????????????????????????????????????????????????????????????????????????????????????????????0??????????121000?0?0101?11?????????????????????????????????????????????????????????????????????????????????????????????????????????????????????????????????????????????????????????????????????????????????????????????????????????????????????????????????????????????????????????????????????????????????????????????????????????????????????????????????????????????????????????????
	Vonhuenia_fredericki             ?????????????????????????????????????????????????????????????????????????????????????????????????????????????????????????????????????????????????????????????????????????????????????????????????????????????????????????????????????????????????????????????????????????????????????????????????????????????????????1001110110101-???????????0?1?1?????-?????????????????0?????????????????????????????????????????????????????????????????????????????????????????????????????????????????????????????????????????????????????????????????????????????????????????????????????????????????????????????????????????????
	C_rossicus_combined              ?????????????????????????????????????????????????????????????????????????????????????????????????????????????????????????????????????????????????????????????????????????????????????????????????????????????????????????????????????????????????????????????????????????????????????????????????????????????????????100111111020--???1???0111(0 1)02010?000?0?????001???1001?0?????????????????????????????????????????????????????????????????????????????????????????????????????????????????????????????????????????????????????????????????????????????????????????????????????????????????????????????????????????????
	Chasmatosuchus_magnus            ?????????????????????????????????????????????????????????????????????????????????????????????????????????????????????????????????????????????????????????????????????????????????????????????????????????????????????????????????????????????????????????????????????????????????????????????????????????????????????1?01???1?????????1????111?02010?000-???????????????????????????????????????????????????????????????????????????????????????????????????????????????????????????????????????????????????????????????????????????????????????????????????????????????????????????????????????????????????????????????
	Gamosaurus_lozovskii             ?????????????????????????????????????????????????????????????????????????????????????????????????????????????????????????????????????????????????????????????????????????????????????????????????????????????????????????????????????????????????????????????????????????????????????????????????????????????????????1?01?11111???????1???01110020?0????????????????????????????????????????????????????????????????????????????????????????????????????????????????????????????????????????????????????????????????????????????????????????????????????????????????????????????????????????????????????????????????????
	C_magnus_combined                ?????????????????????????????????????????????????????????????????????????????????????????????????????????????????????????????????????????????????????????????????????????????????????????????????????????????????????????????????????????????????????????????????????????????????????????????????????????????????????1?01?11111???????1???0111002010?000-???????????????????????????????????????????????????????????????????????????????????????????????????????????????????????????????????????????????????????????????????????????????????????????????????????????????????????????????????????????????????????????????
	Chasmatosuchus_vjushkovi         {0 1}????????00????????????????220010?0201??110???????????????????????????????????????????????????????????????????????????????????????????????????????????????????????????????????????????????????????????????????????????????????????????????????????????????????????????????????????????????????????????????1????{1 2}1???????????????????????????????????????????????????????????????????????????????????????????????????????????????????????????????????????????????????????????????????????????????????????????????????????????????????????????????????????????????????????????????????????????????????????????????????????
	SAM_P41754_Long_Reef             ?????????????????????????????????????????????????????????????????????????????????????????????????????????????????????????????????????????????????????????????????????????????????????????????????????????????????????????????????????????????????????????????????????????????????????????????????????????????????????1?0???????1{2 3}10?????????????????????????????210??1002001-???????????????????????????????????????????????????????????????????????????????????????????????????????????????????????????????????????????????????????????????????????????????????????????????????????????????????????????????????????????
	Koilamasuchus_gonzalezdiazi      ????????????????????????????????????????????????????????????????????????????????????????????????????????????????????????????????????????????????????????????????????????????????????????????????????????????????????????????????????????????????????????????????????????????????????????????????????????????????????????????????{0 1}?????????????????????????1??????20???????0???????????????????????????????????????????????????1???00????0??1-?????????????????????????0???021?{0 1}1?000???????????????????????????????????????????????????????????????????????????????????????????????????????????????????????{2 3}0-10?11010??
	Kalisuchus_rewanensis_holotype   2?00????????10??????????????2??????{1 2}?????????0???{0 1}?000-?1{1 2}???0???10000?000{2 3 4}???????-???????????????????????????????????????????????????????????????????????????????????????????????????????????????????????????????????????????????????????????????????????????????????????????????????????????????????????1???0210?0????????????????????????????????????????????????????????????????????????????????????????????????????????????????????????????????????????????????????????????????????????????????????????????????????????????????????????????????????????????????????????????????????????????????????????????????????
	Fugusuchus_hejiapanensis         ??000-00?0??100210{2 3}1?10????????????????0?????00-?{1 2}??00--110000200??0?010002?0?0?-000?011??00000010010011??00000?200?-0-??100010001000010?01??00001000???????????-0-2-1010?011?????0??????????01???????????????100011111100-01100011110001?01111001010101??1??110??????????????????????????????????????????10100?10?0?????????????????0???????????????????????????????????????????????????????????????????????????????????????????????????????0?00??100????????????00????????????????????????????????????????????????????????????????????????????????????????????????????????????????????????????????????????????????????
	Sarmatosuchus_otschevi           2?000-0?0001?????0{2 3}???????1220010?0201??110???????????????????????????0???{1 2}?????????????????00??00?{1 2}0??1???????0??0????00?????0???????10?01?00000{1 2}0001???????????????1?1???????12000110????0001??00?000002?????0?0111?1000-01?00111110000?1111000?0?0000??1??110???0{0 1}???0211001??????000??????????????????10???21000?1001110111101-{1 2}??1001011000(0 1)0100000-01????0001??110?00?-??????????????0????100010000000010000-??????????????????????????01000??????????????????????????????????????????????????????????????????????????????????????????????????????????????????????????????????????????????????????????????????????
	Guchengosuchus_shiguaiensis      ??001000?00?101???{2 3}??1{0 1}????????????2??20?????0??010010-011-??020?10001{0 1}0001?0000000?1??????????????????????????0??00-0-00{0 1}?0????-?????????????????????????????00-0-2-10110{0 1}?1??????????????1-0???0----00?2?????0?1?11?10??-?????????????????????????????0??1?1100???????????????????????0?1??20?????0?1???1010021000?10011?111?100-???1????{1 2}10001010?010-?11{1 2}1????????10200?-?00???????????????1?00?01?00?????????????????????1?????????011??0?0???101??????????????????????????????????????????????????????????????????????????????????????????????????????????????????????????????????????????????????????????????????
	Cuyosuchus_huenei                ???0?????????????0??????????????????????????????????????????????????????????????????????????????10?20??0??????????????????????????????????????????????????????????????????????????????????????????????????????1??????????????????????????????????????????????????????????????????????????????????????????????????????1001111110101-????????1?0001?10??00-?1???10010011001001-??00?01111?10(0 1)0??{0 1}1?0?00?0????0010000-???????????10000000?10111-0100???0?????????????????0?0{0 1}0110110100100000021?0001?00?0?{1 2 3}110?000001?0???????0{0 1 2}11100{0 1 2}001000001001111?????????????????????????????????????????????????????????10?????????{1 2}
	GHG_7433MI                       2?000-01????1????????????????????????????????????????????????130?100?1?0001{1 2}?????0?????????????????????????????0{0 1}?0000-??100?10101?0??????????????????????????00111??10?1?????????????????????????????000??????????????????????????????????????????????????????????????0??{0 1}00?1??????000??????????????????4???02100011?01???????????????????????1?1?????????????010??1??1?0??10???????????????0??????????????????????????????01?00000????121-010????01?1?????00??????????????????????00?0?021?000?000?00????????????????????????????001????????????01???????????????????????????????01?03?1010?????????????0?---------0?
	Garjainia_prima                  2?000001000110021021210120111010000200201100110-011011--1200?1300100111000120000100010011-020101100100100000010?001000-1-100010101000110001000000100010020022-?0111??10110{1 2}?100120000010???(0 1)00???0022000020111100011111130-010001101100001111100000?0101021111100110010002100011101?00000111030000010?1??1(1 4)0100210?0?1001111111101-1??200101101010110000-?1??100010111001001-?0000010-0??00???{0 1}1100001100100010000-?0???0110??11000001011111-01001??01????????????????000?0100110101100000021200010?0000??100010-0100000000?0202100?0010000010010?101?????????0110000010000?????????01?????????????????????0?---------??
	Garjainia_madiba_holotype        ??00????????????10?????????????????????????????????????????????????????????????????0????????????100100?00????????????0-??10001?10?0001???????????????1??{2 3}??????????????????????????????????????????????????????0?0??1?11??-?????????????????????????????????????????????????????????????????????????????????????????????????????????????????????????????????????????????????????????????????????????????????????????????????????????????????????????????????????????????????????????????????????????????????????????????????????????????????????????????????????????????????????????????????????????????????????????????
	Garjainia_madiba_combined        2?00??{0 1}100011???10???????01210100?020(0 1)??1100????????12??1{1 2}???????100?1?000???0?????0??????0?????1001001000???10??????????10001?10?0001???????????{0 1}???100{2 3}002????1????1?111??1????0?0?11????????????????????????0?0??1?1130-?1100010?1000011111000?0?0101????111?0??0????021000(0 1)??????0000?11?{2 3}??1?01?11???(1 4)0?0021000?1001110100101-???{1 2}???0110????11????-?1???00?10??1??1001-?0???010-?????1???1?00001100110?00000-???????????11000001011111-01001????????????????????0?0?0000110?01100?001{1 2}1????1000000??100010-010000000000201100?00100000????????????????????????????????????????????????????????????????????????????
	Erythrosuchus_africanus          2?000-00000111021021110010111000100200201100?10-0100120-12000020011311200011000000101001??0201011001001(0 1)010001000000-0-1-1000101-1000010000000000210010020122-00-112-1011111100120001000???1-0?000----00020?10100011111041-0211011111000011?1100001?000002011111011001100?00001110100000011103001001011??14010021000?1101111110101-10?2???01101010100000-0111100(0 2)10011102001-00000010-00?0?00(0 1)01100001100110010000-??????????011000001021111-010011101????????040?????000?0110110(0 1)0110000102110001000000??1000100010000100000302100?0010000010011?0011-0000000011000100000022110001?01?0?03000002110???000?00---------??
	Shansisuchus_shansisuchus        2?000-00000110121031210??01110001002(0 1)0201100?10-0110120112-00110011011000012000010101000??0{1 2}000?10010010010000001000-0-1-1000101-?000110?00?000002100100{2 3}012??00-102-101001110012?00?10????1-0???0----01?2?????001111?1041-?2110?11110?00?11?1?0??1?0?00?2011111?11001?0020000111010?0000?110300?0010?????4010(0 1)21000?1101?11?1?101-????0010?10?00?10??0?-?1?2?0001011100?001-000?00?0-0??????0?1100001100?10010000-???????????1100000?0101{1 2}1-0?001??01????????030??00?0?0?0110210010100?0102120?0?0?0000??000??000?00002000??2111?0?00100000101???10101000?0000110011000000?????????01?????????021??????0000?---------??
	Shansisuchus_kuyeheensis         ???????????????????????120?110001?0??????10???????10???????????????{0 1 3}?1?00??????????????????????????????????????????????????????????????????????????????????????????????????????????????????????????????????????????????????????????????????????????????????????????????????00?1??????000??????????????????{0 2 4}????????0?1?0??11??????????{1 2}???0110?????0??????????0???00?1?0???1???0???????????????1?0000110???0010000-???????????1100000?0101?1-???????????????????????????????????????????????????????????????????????????????????????????????????????????????????????????????????????????????????????????????????????????
	Chalishevia_cothurnata           2?000-???00?101???????{0 1}1{1 2}??????????2??20?????1??0?1012?112-??12??10211?0001??00010??1????????????????????????????????????????????????????????????????1?????2??????????????????01?0?0010??????????????????????????????????????????????????????????????????????????????????????????????????????00?0?????????4???021000?110??110?0????????????1?0?00??0??????????0?010????0????????????????????????????????????????????????????????????????????????????????????????????????????????????????????????????????????????????????????????????????????????????????????????????????????????????????????????????????????????????????
	Youngosuchus_sinensis            ??000-010001100210{1 2 3}111000001100000011000?200?00-01-012--111000101??001100?120011-0001002??0101011001001000000000101000-??100010110001010000010000100010020022-?010-2-101102-10012000001???????????????????0???10?1??111????????????1???????????????????????????????0010?0200??11????000001110200000??????1{0 2 4}010021000?10011??11?0{0 2}??1???00?0110?0101??000-1112?????????????0????????????????????110{0 1}001101??00100110???????????100000001101{1 2}1-0?0?12100??????????????????????????????????????????????????????????????????????????????????????????????????????????????????????????????????????????????????????????????????
	'''Dongusia colorata'''          ?????????????????????????????????????????????????????????????????????????????????????????????????????????????????????????????????????????????????????????????????????????????????????????????????????????????????????????????????????????????????????????????????????????????????????????????????????????????????????1?0??11110???????????????????????????????0??2000?1010??????????????????????????????????????????????????????????????????????????????????????????????????????????????????????????????????????????????????????????????????????????????????????????????????????????????????????????????????????????????
	Uralosaurus_holotype             ???????????????????????????????????????????????????????????????????????????????????????????????????????????????????????????????????????????????????????????????????????????????????????????1-0???0----0002??????????????????????????????????????????????????????????????????????????????????????????????????????????????????????????????????????????????????????????????????????????????????????????????????????????????????????????????????????????????????????????????????????????????????????????????????????????????????????????????????????????????????????????????????????????????????????????????????????????????
	Uralosaurus_combined             2?????????????????????????????????????????????????????????????????????????1????????????????????????????????????????????????????????????????????????????????????????????????????????????????1-0???0----0002?????????????????????????????????????????????????????????0????0210001??????000??????????????????4????21???????????????????????????????????????????????????????????????????????????????????????????????????????????????????????????????????????????????????????????????????????????????????????????????????????????????????????????????????????????????????????????????????????????????????????????????????????
	Vancleavea_campi                 2000100-00110-0100101?110011000001020000?1???00-0--00---11001--0-1?010000?100000-0------??00000-01010000?0000000-?02-0-??2--0100--000010-01110000000-10020022-00-0-??00?002-1011001000?????????????????????????0?1??111???100??0010110000??????????????????1??1??1?00???03200?010-{1 2}10000001100???001?????14001-21000?1?0????00?00--???1????1???10?10???0-1????1?3100?100{0 1}00?-??0?00????????00?21100001100010?????????????????000?00000110121-1?0000100???????2?101????000?00-001010010??0????????10?0?00210000000010000----00111100010100000100???101010001000011000000000012110??1?0?30(3 4)0????0001?????????30-101?001?12
	Asperoris_mnyama                 2?001000?0011?0?1????1{0 1}0001100000?0200201200?0????-01{0 1}?-110??0??011{0 3}00?000??00?000?01?????????????0???????00?010{0 1}002-0-00??0????-?????????????????????????????00-0-{1 2}?10?01{0 1}-??????????????????????????????????????????????????????????????????????????????????????????????????????????????????????????????4?????1??0????????????????????????????????????????????????????????????????????????????????????????????????????????????????????????????????????????????????????????????????????????????????????????????????????????????????????????????????????????????????????????????????????????????????????????????????????
	Euparkeria_capensis              2000(0 1)0010000100110112100(0 2)0110100010200001200100-000(0 1)010-110000200100001000110000000010111-0000000001001000000000110100-??100010000000010000010010000010020022-0100-2-10100011001200000001020011110020001020100101010011040-00000110110000?110100010101000101?11001?0010001100001102?0000002102011101010??1401002100011001011110101-10?10000100?010100000-010211(0 1)010001??1001-00000010-10??(0 1)00?01100001100?00010000-10????000001(0 1)00000?110121-000001100????????0(2 3)01?0??00??0110110100100001011?00020000001(1 2)0010000010000200000(1 2)11000200100000001?0?0211-0000000011111001000012110001?012030(1 2)00(0 1)?010?0?0000{0 1}020-1010101100
	Dorosuchus_neoetus               ???????????????????????????????????????????????????????????????????????????????????????????????????????????????????????????????????????????????????????????????????????????????????????????????????????????????0111?1?1040-01?0?111?10000?110?000???00000?1?11100??????????????????????????????????????1?????????????1???????????????????????????????????????????????????????????00???1???????????????????????????????????????????????????????????????????????????????0?0101101101001?????????????????????00100000100002000?0211101200100000????????????????????????????????????????????????????????????????????????????
	Yarasuchus_deccanensis           2???????????1??????????????????????2?????????0?????10{0 1}??1{1 2}???0???{1 2}13?0?000{1 2}???????????????????????????????????????????????????????????????????????????????????????????????????????????????????????????????????????????????????????????????????????????????????????????????????????????????????????????????4???021000?1001?1111000--{1 2}??1???(0 1)2100110100010-?1???10010111001001-1???0010-1???30???1?0?00??00????00000-???????????10000000110111-00000????????????????????000000001100001?010001100002000000210010100010000200000112100200100000???????????00??????????????????????????????????????????????????11001?-101-??
	Dongusuchus_efremovi             ??????????????????????????????????????????????????????????????????????????????????????????????????????????????????????????????????????????????????????????????????????????????????????????????????????????????????????????????????????????????????????????????????????????????????????????????????????????????????????????????????????????????????????????????????????????????????????????????????????????????????????????????????????????????????????????????????????????????????????????????????????????0010100010000200000112100?????????????????????????????????????????????????????????????????????????????????????
	Proterochampsa_barrionuevoi      ?21(0 1)202000111001?0311010011210010?021000?100100-?2-0?12-1100100001?0?020001{1 2}000000001000?-0000000001000000000000(0 1)100-0-??2--0100-0000010001000000100010020022-00-0-2-101002-10?1?0?00000102000?01042-10102?101101011111040-0?01?110111001?0?20001??100000????????1?001?00?0001?10-110?000?0-031000000?0???40100{1 2}10?0?1000?0000?00--{0 1}?021000110??0?10?000-11?{1 2}??1000?1100000?-10000??0-1????0??00?0?001100??00100?0-??????????01000000?1101{1 2}1-0-???11??????????????????0??????????????00??????????????????1001?????1?0002?00?01121?02100000011??10??2?1-00?0??0???????????????????????1{2 3}?????????????????0000----------00
	Proterochampsa_nodosa            2?1120200011100110312010?11?10?1??021000?100?00-?????0--110010000??0?0200012000100-01000??000000000?0?00?000000??100-0-?????0100-?000010001?00?00?0?0100{2 3}0022-?0-????10100??1001?00001001?2??0???0????0????????0???1111????????????????????????????????????????????001000?000?????1??0?00?0-031??0000?0???40100?00?0????????????????????????????????????????????????????????????????????????????????????????????????????????????????????????????????????????????????????????????????????????????????????????????????????????????????????????????????????????????????????????????????????????????????????????????????????
	Tropidosuchus_romeri             ?000202100111(0 1)0010{1 2}1?0100???00010102?000?100?00-11-0000-110010100??0?0100?1?0001?0001010??0000011012000000000000010000-??2--01000010101010(0 1)000000100110121022-0?00-2-10100??1001(2 3)0000000???00011{0 1}002210102?????0?0??111040?0??1?110111000?0?2?000??1?000???????????0011?0?201?0??????0?01?2??3????110?0???{0 2 4}0100{1 2}1000?1001?0000000--100200?0110?00?100010-11???110100?1??0011-10?00010-10{1 2}1000??11000011??0?00000?0-?0?????????10??000?1?0111-0?0??11??????????????????000?0110????00100001011300010?0?001?0010000??00002000?01111?02100000011011101211-0001000011101000000012110001?01201011100000???2--00010-101-0??-0?
	Cerritosaurus_binsfeldi          ??0020200011110110{1 2 3}11010??1110?1?10210?0?1???00-12?0011-110?10100??000100?1?0001?0001002??000000100100000000000001??-0-??2--0100-010101010??110001001100310?2-0?-0-2-1010???10013000?00????????????????????????0???1111??????????????????????????????????????????????11???2????????????00?11?3???001??????{0 2 4}010(0 1)01000???????????????1???????????000?????0?????????????1??0?0???0????????????????????????????????????????????????????????????????????????????????????????????????????????????????????????????????????????????????????????????????????????????????????????????????????????????????????????????10-???-1??-??
	Gualosuchus_reigi                2?0021210011110210{2 3}1002000121001010210001100?00-11-000--110010300100101000110001-0-01000??01000010(0 1)1000000000000010000-002--01000000111010(0 1)?11000100110021022-0010-2-101002-10012000000010200011?002210102011110?01?1110?0-?0???110111000?0?2?0????1?000???????????0012000201?010-1100001?1003000011000??14010001000?1001?0000000--10020000110?000100000-11?2?0(0 1)0100?1??0001-100??????????????0100{0 1}00110001(0 1)010010-???????????10?0100?1?0121-????????????????????????????????????????00?????????????0?001200100000100002001?0{1 2}1110121000000110110?1?????????????????????0????????????1???????????????????0?10-011-100-0?
	Chanaresuchus_bonapartei         21(0 1)0212(0 1)0011100210310020001(2 3)1001010210001100100-1(1 2)-000--110010100100101000210001-0-01002?-0100001001000000000000010200-??2--010000001(0 1)10100011000100110121022-0010-2-101002-10012000000010200001(0 1)002210002?101101011111020-00?1011011100000121000??1?000???1?????1?00110002010010-1100001?110300(0 1)011000??14010011000?100001100000--100200(0 1)0110?00?100000-11?2?(0 1)0010011000001-10000110-102100?0?1101001100010010010-??????????010001000110121-?????1???????????????????0001011010010010000101130001000000(1 2)300100000100002001001111?021000000110110?1211-00000000111010000000?2111?0110120201110?000??22--00010-011-000-00
	Pseudochampsa_ischigualastensis  ?11021210011110?10{1 2 3}1?020001210010?02100??10??00-?2-000--110??0100??0101000{2 3}20001?0-0???0??0100001001000000000000010000-??2--010000?01110101000000100110121022-?010-2-101?0??1001?00000001??000???002210102????1?????1110???0??1?110111000?0?1?000????000?????1?????00???0??0????????0000??0-???????10?0??14010001000??00??0000??{0 1}??1??{1 2}?????10?0?0?0?????11?2?11010??10000?1-100?0????1011?0000000?00?100??00000?0-1?????????????000001????????????????????????????????????1???0??????????011?000??????????0????????0002000????????21??00?011?110?1????0000??0?11{0 1}????0????????????101201?2110?000??????00010-01?-100-00
	Rhadinosuchus_gracilis           ??0021??00111?0???????2???1?1??1?10????0?{1 2}0??0??11??02?-110??0100??0?0?00???0001?00?1??2???{0 1}?????????????????????????????????????????????????????????10?{2 3}1?{1 2}????????????????????????????????????????????????????????1?1?40???0???????????????????????????????1?????0????00211?0??????000?????????????????14??0(0 1)21000?1??????????????????????????????????????{1 2}1????????????????????????????????0?????????????????????????????????????????????????????????????????????????????????????????????????????????????????????????????????????????????????????????????????????????????????????01?????????????????????10-01??000-??
	Archeopelta_arborensis           ???????????????????????????????????????????????????????????????????????????????????????????????????????????????????????????????????????????????????????????????????????????????????????????????????????????????0111?0??041-00?1?110?10100?110?000???0000?????110?????????????????????????????????????????????????????1?0???????00--???????????????????????????00000?1????001-1??1?????0?????????????????????????????????????????1010101???????????????????????????????0??111???0?00??00?????????????0?00??00100001100002000?02011?0?101????????????????????????????????????????????????????????????????????{2 3}110110210???
	Tarjadia_ruthae                  ????20?1???????????????????????????????????????????????????????????????????????????????????????????????????????0??0000-0?100??????????????????????????????????001????101????1??????????????????????????????????010????????????????????????????????????????????????????????????????????????10?3????????0??????????????1?0??10000?????????????????????????????????010??20000???????????????????????????????????????????????????????????????????????????????????????????????????????????????????????????????????????????0020000???????????????????????????????????????????????????????????????????????????????{2 3}1101??2101??
	Jaxtasuchus_salomoni             {0 1}??020??????1????0????{0 1}??????????????????????0???100-1??1100?000010000?0002????????????????????????????????????????????????????????0?????????????????????????????????????????????????????????0???0????0????????0?11???????-?01??????110??????????????????????????????1???????????????????1???????0?1??????40?0001100?1?01??????0{0 2}??1??{0 1}???1{1 2}10000010?110-???{1 2}?1?(2 3)10?????????-11?????????????0?????????????????????????????????10001010110111-0-??0?000???????2?300??????????????????????????????????????2300100?00??0??2000?0?101002?0?00?011?00001????????????????????????????0????0120???00??00100?1?0?0?311201?010110
	Doswellia_kaltenbachi            2?1020{0 1}0????????-13???????????????????????????0-???????????????0??????0000{3 4}????????0??????11?0??00--0--0--?????0???0-0-??2---100-0-0-0100-1110000-0001----022-00-0-??001002-1??120000000???000???0002101120101101111111020-0011?110011000?010?001??1?000???????????000-?00200001?????0000120001000010001114???0?0????1001?00000101-1???10?01100000110110-10?{1 2}11(1 2)010012000000-11011110-??3000?1{0 1}?????????????????????00000012??????????????????????????????????????????000?111010000010000101130001000000???01???????0???????011?1??????????????????????????????????????????????????????????????????????????31120?1(0 2)101?0
	Parasuchus_angustifrons          ??10201001111000001??000001?0??-00--1-001{0 1 2}0?100-1?-0?20-1101002001020020002?0000-0001002??10000110020000110000101???-0-????00100-0101010100011000100110020022-0?-0-2-101002-1011210001001131-12011----01020111101010111040-???1?110110000?0?0?1{1 2}-??1?000?????????1??????????????????????????????????????????????????????????????????????????????????????????????????????????????????????????????????????????????????????????????????????????????????????????????????????????????????????????????????????????????????????????????????????????????????????????????????????????????????????????????????????????????????????
	Parasuchus_hislopi               2110201001111?00001210000014000-00--1-001000100-12-0020-110100200102002000210000-0001002??10?00?10020000110000100100-0-001010100-0101010100?11000100110020022-00-????101002-1011210000001131-12??????????????11010101110??-1111?1111100100010001-???0001???1011?01?0010?10001?110-2?10000?11010?01010?1??140?1-(0 2)1000?1001011110031(0 1)10010000110000?10000?-11?2?10010111000001-10000010-1???????00000001100?00100000?1000101120010101010111111-{1 2}?000{0 1}100????????0?01100100010110110200100001021?00?10???001100100100100002000?01101001001000101001200111-000000001111110011012211000100120311001011???20100202102001101000
	Nicrosaurus_kapffi               2?10101001111000001230000012000-00--0-001000?00-11-000--110100200102002000220?10-0-(0 1)1000??100-0100020000110000100100-0-??1000100-1100010000011001000011020022-00-0-(1 2)1101002-1011210000001131-12011----00020111101010111040-01??0111110000?000?0{1 2}-??1?000?????11????01111100010110-2010000010120110010?1??04011-(1 2)(0 1)000?1?01?111100310{1 2}??1???0110000?1??000-1????0??1011?10000?-1????????1??02?????????????????????????00?1011??010001001111111-{1 2}?000????????????????????????????????????????????????????????00100001100002000?0?101?0?00100000101?210?????????????????????????????????????????????????????????????????????
	Smilosuchus_spp.                 ??1010100111100000122000001(2 3)000-00--0-001000?00-11-0-0--110000100102002000{2 3}10000-0-11000??100-01000(1 2)0010110000000100-0-001000100-1100010000011011100011020022-00-0-2-101002-10112100?0001131-12011----00020111101010111040-0101?112010000?010001-0110000?100?11??1?01111100010110-20100000110200010101?1?140?1-20100?1101011110031(0 1)1?01001011000001??000-11?2100010111100001-10010010-1???110?01000001100100111000-?00010?1??010001010111111-1?000?100????????????????000?011011010010000102120001000000??0010000010000200000110100?00100000001?210111-000000001111110011012211??01?0??0?1????00?????????2?210000?0000?0
	Ornithosuchus_longidens          2?00100100011002?011110001121100000210101300?00-01-0031-1101001002?000100001000000001101???20000000{1 2}0010000-0000010000-??100010111000010001011000100110030022-0100-2-101002-10?1{2 3}00000??1131-110?1----0002011110?0?0111??????????????????????????????????????????1?001?01?201?0??????0000?1?030?1???0?????4010021000?100??11110031?????????1?0?00?10??0?-11????10101?1?0?00?-1?0?10????0??010?01001001100?10011011110?????1?001??010101?0121-000??1100????????00??0???10010110110100100211011000022?0?00??00101100100102000?0110?0???11000????1?2?02????0??????112?110??00???????????1?0???00???????????02020-1001100(0 1)00
	Riojasuchus_tenuisceps           2?00?-000001110210112100011221?0000210101300?00-01-0?31-1101000002?000100001001000001101??02000000010010000000002100-0-??100010000000010000011000100010030022-01-0-2-001002-1001200000001131-110{0 1}1----00020?1110?010111040-???1?111110000?01001?????0000???1?1???1?001201321??010-2100000010030?10010?11114010021000?1000000000031010020010110000?100000-1??{1 2}?00000111000001-100011???1??0?0???100?00?100?11?110111??????????011001010110121-100111??101??????010?????1001011(0 2)(2 3)102001001110110000?20?????201100100100102000?0(1 2)100002111000100011210211-1000010011211101100122110011?0120302000001000?{0 1}?002020-000120000?
	Nundasuchus_songeaensis          2??????????????????????????????????????????????????????????????????????????????????????????????????????????????????????????????????????????????????????????????????????????????????????????00?????3--001?2?????????????????????????????????????????????????????????0????0{0 1}11100??????000??21?20?0?????????4????21000?1?01?110100311?00????01?0?0??10??0?-11????0(0 3)10??110?001-1?00?010-1?????0101?00011100?100100110?01010??1??11001010110111-??????????????????????????1??????????????0??10112000???????1100101?0010000200000210100201100010001?200111-0000000011111100110122???01??012031?00?0110???0?0?2?20-10100011?0
	Turfanosuchus_dabanensis         ?0001001?001100010?1{1 2}?0000110100000210201100?00-00?0020-110000001??0011000{1 2}{1 2}001001101111??010001100100100?000000111100-??100010110011010010?11001000010?20??2-0010-??10?00??100120000000???001???13--?01?2????????1?1??040-2?01?110?10000?1100100???0000?10??110???0010000101?0?10??00000111020?0001??????40??021000?10010?11100310???{1 2}000??10000?10??10-?1??????20??1?01011-???00010-1???0000??????0???1?????????????????????10000000110111-100????0?????????????????00?1021020010?1?01010110000???????12001?0100?00002000?0110100?01100010101????111-10010?0011221110{1 2}101?????????01?0???????010?????????20-101?0011??
	Gracilisuchus_stipanicicorum     2?001(0 1)11000110001011{1 2}0000011010000021020?200?00-00-0020-11(0 1)00010120001100021000001101111??01000110-10-1031000000110000-??10001111100101100-011001-00110020022-0110-2-10100{1 2}?100130100000???1-1?0?1----01020110101010111040-?(0 1)???010???????1?001{1 2}-????000?????1???1?001000?10100?10??0000011102000001010??14010(0 1)21000?1?01?11110031010?10?10110102?100010-11?11100200?1001011-100000?0-1?100000{0 1}???{0 1}??1????????????????????????10000001110121-??????????????????????????001021011000010000102100001?00000?000100100?00002000000111002{1 2}?100010???1100111-1000000011221110210122???01??0120302000001000?0?002020-10100011??
	Aetosauroides_scagliai           2?0011000001100??????100001{2 3 4}0?0?00?21000?100?0??0{0 1}-0030-1110001?1??000?000?{1 2}0001-10?110{1 2}???????1??????????000000{0 1}100-0-??{0 1}???0??-?????????????????????????????00-????11?0????????????????????1???1??-?01????????????????????0????10?1000????????????????????????????21???01?10?10-{1 2}??100?????????????????14???0210???100?01111002101?0100?0100?00?101000-11?{1 2}?(0 1)(0 1)020011000001-10000010-10{1 2 3}????1?1?0000?100?10??00????01010000?01(0 1)000010111111-100111100????????0???????01010310000100100001011100010000002200100100100002000002101002011000101011210111-1000000011221110111122110011?0120302000001000???????2102001200012
	Batrachotomus_kupferzellensis    2?001001?0011002102?2100101101010?0110001200?10-0{0 1}00130-1110001?02100110001?0011-11010011-01000?10010?00?00000?0101000-001000101100110100?0011000?01010020?22-0010-2-101012-1?012000000??1?1-?1???----000201101011101?1040-11101110?100100110012-???0000121?11111??0010001001011102100000111020010??011??140??021000?1001111110031(0 1)???200101100000100000-11?{1 2}1(0 1)0020001101001-?00010?0-1???31?001?00001101010?100110??????????010000010110111-11011??00????????????????010?0211110101110?010210010?001000??0010110010000200000110100?01100010001?21011??1??????111221100?111?????????01?0???????12000?????2?20-10011011??
	Prestosuchus_chiniquensis        200010010001110210212100001(0 1)0100000210001200?00-01-0020-11010010121001100012001100001001??0100010001001001000000000000-??100010110000110110011000001010020022-0010-2-101012-100110000000???1-110?1----01020?1?101010111040-11(0 1)1?110110000?110012-0010000??01?111?1?0010002000011102(0 1)00000111020010010111114010021000?1001?111100310100?00001100000100000-11?{1 2}100020001100001-100000?0-1??001?0011000011010100100110?0101011???10000010110111-1101???00????????????????01010210110201110001021001110010101200101100100002000?01101002011000100011210111-10000000112211002111221100?1?0120?0?00?01{1 2}????0?0?2?20-1011001100
	Dimorphodon_macronyx             ?{1 2}00??0?0001100210?22?0000-3000001111000?200?00-11-0?20-111000100??000200?0??00?0??01002???20000000-------???????1??????????0000??00?010?01?1-00000??10?2-?1?????????????????001???0?0?????????????????????????????????????????????????????????????????????????????00??0001?1001????1000??????0??????????0{0 2 4}110(0 1)01000?1?0???????00--???1?????????????????-11????(0 1)010??1?0????-10????????????01??0001000100?10?21010-??????????010?110101101201???????????????0?0-0101110?10031010021010000112??00?10???000?01100100?0000----10111?00300?0-00-??110?0311-?0111???00-------??1?2111101?1?10403000111100?0?00010----------00
	Lagerpeton_chanarensis           ?????????????????????????????????????????????????????????????????????????????????????????????????????????????????????????????????????????????????????????????????????????????????????????????????????????????????????????????????????????????????????????????????????????????????????????????????????????????????????1?0????????0--????????????????????????????(1 3)?????????????1??00010-1???0???????????????????????????????????????????????????????????????????????????0011021010020010000001130001000?00??01110101100002100?01111102101000001011101311-1011100-00-------2-1-21111110112000000200000022--000?????????????
	Marasuchus_lilloensis            {0 1}???????????10???????????????????????????????????{0 1}??????11?0??0????0?0?0001????????????????????????????????????????????????????????????0????10?????????????????????????????????12000?0?????????????????????????0?01?????41-1101?110???000?010002-?0?00{0 1}0?????1110?????????????????????????????????????????4010021??0?100101000000--10020010110?000100100-1????(1 2)10100????0011-1?000010-1011?000?001?001100?100010110??????????01?1?1010110121-1001?{1 2 3}10??????????????????011021010020011011001100001100?001200110100000112000?011100021000100110110?0211-011010001120000010011211111111120302000000000?2--00?0----------0?
	Lewisuchus_admixtus              {0 1}?00????????11??00{1 2}???0?0????????????????????0???{0 1}-002??110??0000{1 2}0000?0002????????0????????00??10010-0031??????????????????0??01?001110????10000000?1002002???????????????????120000000???00????05-2-0102101?10111?111040-100111101100000010002-00110000??1?11101?????????????????????????????????????1??40?0(0 1)21000?1001?1111000--11010000110?00?100??0-110??12010001??0011-10???????????0????00110011000100110111???????????10?010?01{1 2}0?21-???????????????????????????????????????????????????????????????????????????????????????10?01001???????????????????????????????????????????????????????????????10-000-10?-0?
	Silesaurus_opolensis             00000-11?00?10??002????0001100000??2100?1200?0???1-103??1????00002100010001???00-0?011?2??1{1 2}000?10010??0??0?0000110100-00???0?0???011010?00??0010100?1002102??0010-2-111002-1??12000000????1-???{0 1}0----0102?01??0?11?111040-1?011110110000?01000000011(0 1)001201011101?00100010001111?1101000121010?1001000???10?0220111?1001?1111000--110(1 2)(0 1)0101100000100100-11?2110010001100001-10001110-10100111{0 1}0?110011000100110111??????????010001000110121-000003100????????????????000{1 2}02121021001102100(1 2)1000021110001?001011(0 1)0011112000101110002101110011111101211-0211100000-------20112???1???1021?020001000???2--0100----------00
	Heterodontosaurus_tucki          00000-02?00110000020210101110001000200011300100-01-00(2 3)3-110000000200101000110000-1001012??0100011000001000000000110010-002--110010001010000011001000011020022-00-0-2-111002-11?1200001001?31-???1?----010210???0111?111041-1001?110210000?010002-??11000???1?111?1?02100021001010-101001012012111001000??0411012(0 1)110?1001?0000000--11?00010100?10?100000-11??0?1?10111?00001-100?20???10?0000121?11001100?10?0??10-11-------0110?110?0110121-1001011001-100110101101121011031011001011020112--00-32?1?0011011?0?0??-?102110?0?1?0?022001110?1101101311-?2111?0-00-------201?2111101010213020001000??22--0000----------00
	Herrerasaurus_ischigualastensis  2?000-0100011011002121001011000100020000?200?00-01001200110000000{1 2}130010002?0000-0001102??01000010010-0030000000?10010-002--0{0 1}00110010100000(0 1)0000000010020022-0010-2-101002-10?130000000???1-1???0----01?210?0101110111040-?0???111110000?010?12-????000???1?????1?001100(1 2)0011011010000001(1 2)1020010010?(0 1)1114010021000?1?01?1111002001102001011001(0 1)0100100-11?2?(0 1)00100?1100001-10000010-101??01000?11000100011?110111??????????110011011120121-1001011001-1111001(1 2)11111210110212111200110(1 2)10121001112110103?01110100012112010?01110(0 1)0220(0 1)011011101101211-0211100000-------2010211110101121302000110000?1000000----------00
	Scleromochlus_taylori   01000 000-- --100 100-1 1010- 00100 0---- ----- --00- 0--00 ---0- -0--- -0-0- --000 -000- ---0- -0--- ----- 0-00- -000- 0---- -0--- --010 -00-- ----- ----- ----- ----- ----- ----- ----- ----- -0--- 0--00 --10- ----- -0--- ----- ----- ----- ----- ----- ----- ----- ----0 100-- 00--- ----- ----- -00-- ----- ----0 00--0 0000- 0---- --000 ----- ----- ----- ---40 00101 0---1 0-0-0 00000 0--0- -0--- 0--0- ---00 000-- 100-- 00000 00-00 0000- 1---1 ----- 0---0 0-2-- 01000 0000- -0--- ---1- ----- --01- 0---- -0--0 ----1 -0002 000-- ----1 0---- -1--0 00001 -031- 0--1- 00--0 ----0 ----- ---2- 00--0 001-- 0-0-- ---01 010-0 20--- 00000 -01-- 11--- -0--- --011 1100- ----- 02000 -0111 -2040 2000- -0000 1-0-- 0-200 001-2 -0000;
END;


BEGIN ASSUMPTIONS;
	OPTIONS DEFTYPE = unord PolyTcount = MINSTEPS;
	TYPESET * UNTITLED = 

	unord: 3-6 8-9 11-16 18 22-27 30-35 37-39 41 43-49 51-53 55-65 67-70 72-74 77-121 123-126 128-145 147-152 154-155 158-170 172-175 178-186 188-201 203-220 222-226 228-262 264-265 267-278 280-282 284-323 325-326 328-330 332-336 338-344 346-350 353 355-360 362-364 366-369 371-376 378 380-397 399-409 411-423 425-429 431-434 436-445 447 449-453 455-457 459 461-462 464-471 473-477 479-481 484-488 491-503 505-509 511-515 517-528 530-536 538-545 547-551 553-555 558-566 568 570 572-573 575-580 583-587 589-600, 

	ord: 1-2 7-10\3 17 19-21 28-29 36 40 42 50 54 66 71 75-76 122 127 146 153-156\3 157 171 176-177 187 202 221 227 263-266\3 279 283 324-327\3 331 337 345 351-352 354 361 365 370 377 379 398 410 424 430 435 446 448 454 458 460-463\3 472 478 482-483 489-490 504 510 516 529 537 546 552 556-557 567 569 571-574\3 581-582 588;
END;

BEGIN paup;
delete K_australiensis_holotype
	Chasmatosuchus_magnus
	Gamosaurus_lozovskii
	Garjainia_madiba_holotype
	Uralosaurus_holotype 
	Eorasaurus_olsoni
	Prolacertoides_jimusarensis
	Archosaurus_rossicus_holotype
	'''Proterosuchus ferugsi'''
	Ankistrodon_indicus
	Exilisuchus_tubercularis
	Blomosuchus_georgii 
	Vonhuenia_fredericki
	C_rossicus_combined
	C_magnus_combined 
	Chasmatosuchus_vjushkovi
	SAM_P41754_Long_Reef
	Shansisuchus_kuyeheensis
	'''Dongusia colorata''' 
	Uralosaurus_combined
	'''Chasmatosaurus ultimus'''
	Kalisuchus_rewanensis_holotype
	Asperoris_mnyama;
pset mstaxa = variable;
hsearch start=stepwise addseq=random nreps=20 swap=tbr;
describe all;
contree all/strict=yes majrule=yes;
END;  
