# Supplementary material for: Reassessment of the Triassic archosauriform Scleromochlus taylori: neither runner nor biped, but hopper
Source: PeerJ. 2020 Feb 19;8:e8418. doi: 10.7717/peerj.8418 (PMC7035874; doi:10.7717/peerj.8418)
Supplement: Supplemental Information 3 [file peerj-08-8418-s003.nex]

#NEXUS

[!Bennett's (2013) Updated Data Matrix with Scleromochlus Corrected]
[!Modified from Updated Data Matrix in Bennett, 2013. The phylogenetic position of the Pterosauria re-examined. Historical Biology: 25:545-563. New codings for Scleromochlus taken from draft manuscript redescription of Scleromochlus.]

BEGIN TAXA;
	DIMENSIONS NTAX=20;
	TAXLABELS
    Lepidosauromorpha    Rhynchosauria        Prolacerta           Tanystropheus        Megalancosaurus      Vallesaurus          Proterosuchidae      Erythrosuchidae      Proterochampsidae    Euparkeria           Parasuchia           Suchia               Ornithosuchidae      Marasuchus           Dinosauria           Scleromochlus_old    Scleromochlus_new    Anurognathus         Peteinosaurus        Eudimorphodon
	;
END;

BEGIN CHARACTERS;
	DIMENSIONS NCHAR=144;
	FORMAT MISSING=- SYMBOLS= " 0 1 2 3" INTERLEAVE;
	MATRIX

Lepidosauromorpha   00000000-0 0000000000 000000000- 000000000- 0--00---00
Rhynchosauria       11011110-1 01-1000011 10111-1110 00002000-0 0--000-000
Prolacerta          111-1111-1 1-101111-1 1-11--1110 0000--00-- 0--0000000
Tanystropheus       111-11-1-1 21110110-1 111111-11- 001020100- 0--00-0001
Megalancosaurus     101-11-1-- --0--101-- 2-1-1---1- 10--2110-- 0---0---00
Vallesaurus         111-11-1-- --1--010-- --1111-11- 10-----0-- 0--00-0-00
Proterosuchidae     11111111-1 1111111111 11111-1110 0110100111 100110-001
Erythrosuchidae     11111111-1 -211-11111 11111-1111 11101111-1 110110-111
Proterochampsidae   11111111-1 1212111111 21111-1111 112011111- 1101100111
Euparkeria          11112111-1 1212111111 2111111111 1110110111 1111110111
Parasuchia          10111111-1 2212111111 2111111111 0111111111 1111111111
Suchia              11111111-1 2212111111 2111111111 0111211111 1111111111
Ornithosuchidae     11112111-1 2212111111 2111111121 1111211111 1111111111
Marasuchus          11112111-1 2212111111 2111111121 11-1-11111 1111110111
Dinosauria          11112111-1 2212111111 2111111121 1121211111 1111110111
Scleromochlus_old   111----1-- --12-11--- 2-11--1111 01-------- 11-11-0-1-
Scleromochlus_new   1-1--1-1-- --12-01--1 1-11---101 01-------- 1-0-0-0100
Anurognathus        100011-1-- 0-12-001-1 1-1111--01 11-----01- 1100000100
Peteinosaurus       10102101-- 1-121111-1 211111--11 1110211111 1100000101
Eudimorphodon       10102101-- 1-121111-1 211111--11 1110211111 1100000101


Lepidosauromorpha   0-00000000 -0-0-00000 00000-000- 000--00--0 0--0-00000
Rhynchosauria       -010000000 -0-0-00000 00000-000- 000--00--0 0-00-0000-
Prolacerta          00--0001-0 ---0-000-0 --0----0-- 0--0000--- -0000000-2
Tanystropheus       0010100100 -0-0-00001 -001100000 0-----0--- ----1010-2
Megalancosaurus     0---1101-0 -1-0-0--10 -010---1-- -----00--- ----1110-1
Vallesaurus         0-----01-0 -1-0001-00 0000---100 00-0-00--- -----000-1
Proterosuchidae     0000000000 -000-00100 01000-000- 0000-00--0 0-00001001
Erythrosuchidae     1111000000 -100-11101 0-100-000- 1000-00--0 0-01101001
Proterochampsidae   11101000-1 0101011111 1-10000110 1000011000 0001111001
Euparkeria          1110001112 0101011111 1110100110 1000001001 0001111001
Parasuchia          1111101112 1101101111 1110000010 1011111211 1111111001
Suchia              1111101112 1101101111 1111111110 1011111211 1111111101
Ornithosuchidae     1111111112 1111111111 2212111101 21111111-1 1111111101
Marasuchus          1-1110-1-0 -111011111 2212100101 210001---1 01-1111111
Dinosauria          1111111130 -111011111 2212100101 210001---1 01-1111112
Scleromochlus_old   -----1---0 -1-1001111 2-1211-10- 0-00------ ----1111-0
Scleromochlus_new   01--110--2 01-1000-01 --0101-000 00-0--1--- 1--10011-0
Anurognathus        011-1-0-20 -1--001100 0010000000 00000----1 0---1010-2
Peteinosaurus       111-110-20 -1--001100 0010000100 00000----1 0---1010-2
Eudimorphodon       1110110020 -1--001100 0010000100 00000----1 0---1----2


Lepidosauromorpha   00-0000--0 -0--0-0--- --0---0000 0000000000 0000   
Rhynchosauria       00-0000--0 -0--1-0--- --0---0000 00000001-0 --0-   
Prolacerta          00-----0-- -0--1-0--- --0---0000 00--000100 0100   
Tanystropheus       0000000--0 00--100--- --0---0000 0000001100 1101   
Megalancosaurus     00-0100--0 00--100--- --0---0000 -011001-11 1111   
Vallesaurus         00-0100--0 -0--100--- --0---0000 0010001-11 1111   
Proterosuchidae     00-0000--0 00--1-00-- --0---0000 0000000000 1-00   
Erythrosuchidae     -0-0-00--0 00--1-00-- --0---0000 0000000000 ----   
Proterochampsidae   00--0000-0 00--1-00-- --0---0000 000-000000 ----   
Euparkeria          0000000000 00--1001-- --0---0000 000-000000 1-01   
Parasuchia          0000000000 00--1000-- --0---1000 0001000000 ----   
Suchia              0000000000 10--1000-- --0---0000 0000000000 ----   
Ornithosuchidae     -000000000 00--1001-- --0---0000 000-000000 1-0-   
Marasuchus          11--111111 11--211--- --2---0000 00--000000 ----   
Dinosauria          1112111111 11--211--- --2---0000 0011000000 1001   
Scleromochlus_old   00--1110-- -0--2----- --2---100- 00--000000 ----   
Scleromochlus_new   00--001000 01--100--- --0---1000 000-000001 1100
Anurognathus        00-1200200 02--300--- --1---011- 1111100000 1001   
Peteinosaurus       00-1200200 02--300--- --1---1211 2211110000 1001   
Eudimorphodon       00-1200200 02--300--- --1---1211 2211110000 100-   
;
END;

BEGIN ASSUMPTIONS;
END;

BEGIN PAUP;
delete Scleromochlus_old;
EXCLUDE 9 113 114 119 120 121 122 124 125 126;
ctype ord: 1-4 6-10 13 15-20 22-28 30-32 34 36-58 61-70 73 75-80 82-87 89-99 101-103 106 107 109-111 113 114 116-122 124-127 129 130 133-144;
ctype irrev: 6 14 19 20 23-26 28 36 41 53-55 68 97 118 135 136;
SET MAXTREES=50;
HSEARCH/KEEP=0;
DESCRIBE ALL/APOLIST CHGLIST;
CONTREE ALL/STRICT=YES MAJRULE=NO; 
END;
