# Supplementary material for: Reassessment of the Triassic archosauriform Scleromochlus taylori: neither runner nor biped, but hopper
Source: PeerJ. 2020 Feb 19;8:e8418. doi: 10.7717/peerj.8418 (PMC7035874; doi:10.7717/peerj.8418)
Supplement: Supplemental Information 4 [file peerj-08-8418-s004.xls]

## Sheet: Sheet1
Taxon	Catalog #	Skull length	Skull width	Skull height	Neck length	Trunk length	Tail length	Humerus length	Forearm length	Manus length	Pelvis depth	Femur length	Tibia length	Third segment length	Fourth segment length
Scleromochlus taylori	This paper	33.8	21.2	10.6	11.1	52.6	96	19.7	17.9	7	9.2	32.3	33.4	17	12.4
Scleromochlus taylori	Sereno, 1991	29.2	15.4	9.5	12.7	47	76.2	20.6	17.4	7	11.5	31.3	32.3	16.8	11.8
Scleromochlus taylori	Benton,1999	29	20.2	10.8	14.7	42.2	85.6	19.4	17.5	7.1	11.6	31.3	32.1	16.9	9.2
THEROPODA
Archaeopteryx lithographica	HMN 1880/1881	52	21.8	25.6	64	104.6	172	63.5	55	79	48	52.6	68.5	57	38
Archaeopteryx lithographica	JM 2257	39	16.4	19	40	67.9	142.5	41.5	36.5	53.8	34.5	37	52.9	30.2	32.8
Compsognathus longipes	BSP AS.I.563	72.5	28.5	33	108.8	385	450	39	28.5	38.2	73.4	67	87.7	55.9	55.9
Sinornithoides youngi	IVPP V9712	135	47.5	57	202	178.4	557	83.2	65	104	135	140	197.6	110	74
Sinornithominus dongi	IVPP V11797-10	183.1	57	65.7	381	480	1268	212	147	172.1	360	323	335	213	119.9
Struthiomimus altus	AMNH 5539	240	92	106	770	940	2310	310	230	315	498	480	540	370	210
ANURA
Bufo americanus	KU 18271	20.3	29	14.4	12.3	44.2	7.5	24.4	15.6	18.6	14.8	29.5	27.3	14.6	29.3
Bufo americanus	KU18259	18.2	27	11.6	8.4	42.2	5.3	26.3	15.4	18.8	12.5	24.8	24.2	12.2	18
Bufo americanus	KU 18187	17.3	25.1	13.2	7.6	40.8	6.3	21.6	14	17.5	10.9	25.1	24.5	13.6	17.5
Litoria infrafrenata	KU 93639	25.5	26.7	9.6	9.7	47	4.6	20.6	14.5	21.2	13.3	37.6	41.9	22.9	25.3
Litoria infrafrenata	KU 93640	29.5	36.4	13.6	12.5	69.5	7.5	27.3	18.9	28	12.8	50.5	54.8	31.5	41.5
Litoria infrafrenata	KU 148511	21.6	27	10.2	8.9	52	5.9	19.8	13.5	19.3	7.7	39.2	45.2	26	27.8
Rana areolatus	FHSM 13404	33.3	33	13.5	7.8	58.8	6.1	24.3	12.3	20.4	16.5	36.8	42.7	22.8	42
Rana areolatus	FHSM 13407	29.4	30.7	13	7	53.5	8	23.5	12.3	20.2	16.3	38.8	43.8	21.2	38.2
Rana blairi	KU 18181	26.1	27.2	10.2	11.4	47.2	7.5	23.9	13.9	19.5	13.5	42.5	48.3	23.2	47.6
Rana blairi	KU 9121	27.7	29.7	11.8	12.2	59.4	8.8	24.6	16.2	20.1	14.2	45.6	52.8	22.8	45.8
Rana catesbeianus	KU 2665	43.8	52.4	21.8	15.2	84.4	14.8	37.8	25.8	34.7	24.8	65.5	67	32.2	68.8
Rana catesbeianus	KU 5027	31.5	34.1	14.4	11	58.7	8.2	26.2	15	21.5	17	44.5	46.7	23.2	46.2
Rana catesbeianus	KU18306	30.9	35.3	14	10.9	58.2	8.9	25.6	15	24.8	16	42.8	45.7	23.4	47.7
Rana palmipes	KU 301761	38	40.2	17.2	7.3	60.2	9.9	29.4	19.6	27.1	17	51.2	54.8	26.5	50.2
Rana palmipes	KU 152859	38.4	37.6	17.4	13.5	60.3	10.2	31.3	18.2	27.8	17.3	50.5	56.8	26.7	57
LACERTILIA
Basiliscus basiliscus	KU 93452	41.9	22.5	22	28	87	350	28.7	21.2	24	18.5	50.1	41	25.7	45
Basiliscus basiliscus	KU 93453	37	17.9	15.6	22.5	69	300	23.4	16.7	21.5	16.7	39.3	34	21.5	37.5
Basiliscus basiliscus	KU 93454	30.6	17.5	15.6	21	65	275	22.7	15.7	21	14.6	37	34.2	22.5	31
Basiliscus basiliscus	KU 84956	47.2	24.2	24.3	32	100	400	34.4	25.2	26	16.8	57.2	47.7	32	52.5
Basiliscus vittatus	KU 96174	30.3	18	16.6	22.2	68.6	287	19.7	16.4	21	17.8	36.9	33.2	22.3	34.5
Basiliscus vittatus	KU 96175	34.8	16.5	17.9	22.9	68.4	243	20.8	15.7	19.5	17.8	40.1	35.4	23	35
Crotaphytus collaris	KU 7202	25.7	21.8	12.2	18.5	50.4	159	14.9	11.1	18.8	12.6	24.7	25.5	14.4	18.7
Crotaphytus collaris	KU 7203	21.5	19	9.2	13.6	42.5	140.5	13.5	10.2	14.8	10.5	21.8	20.6	13.4	17.8
Crotaphytus collaris	KU 7204	23.8	19.7	11.5	8.3	53.8	166	16.5	11.6	16.3	12.6	22.4	23.2	12.3	18.4
Crotaphytus collaris	KU 1150	26	22.2	12.5	18.4	44.6	172	16.1	12	19	14.8	24.5	23	11	22.5
Sceloporus occidentalis	KU 1901	19.1	8.8	8.6	9.4	43	84.2	12.9	10.3	15.2	9.5	16.6	14.5	8.8	17.7
Sceloporus occidentalis	KU 7222	19	12.4	9.1	11.7	38.3	116.8	12.2	11	12.6	9.9	15.3	14.9	8.2	15
Sceloporus undulatus	KU 7227	15	11.7	7.2	9	29.8	56.5	9.9	8.4	11.3	7	11.9	12	6.6	10.3
Sceloporus undulatus	KU 2205	16	12.2	7.9	7.8	31	98	10	8	10.7	9.5	14	12.5	6.4	13.4
Phrynosoma cornutum	KU 2099	14.5	15.5	12.3	9.2	42.3	35	14.5	10.5	13	11.5	16.6	13.7	7.8	7.6
Phrynosoma cornutum	KU 13940	19.3	25.4	10.2*	14.8	70.4	52	21.2	14.8	13.5	15.4	21.8	17.8	9.3	11.2
Phrynosoma cornutum	KU 18202	15	17.3	9.4	7.3	41.2	31	15.7	12.2	11.8	11.4	16.3	13.8	7.6	10
Phrynosoma cornutum	KU 19407	14.3	15	8.9	9.5	41.8	25.5	14.2	10.1	11.5	11.8	15.1	12.7	5	8.4
Phrynosoma cornutum	KU 19410	16.9	18.2	11.5	10.1	44.4	23	15	11.2	13.8	12.4	16.2	13.4	6	9
RODENTIA
Dipodomys ordii	KU 127635	38	24.3	18.1	7.4	55.1	140.7	14.6	18.2	11.5	11.6	26	35.5	16.4	16
Dipodomys spectabilis	KU 8357	43	28.6	20	10.5	72.3	199.4	17.4	21.5	13.8	13.9	33.4	46.3	20.7	16.8
Dipodomys spectabilis	KU 8358	40.2	27.3	21.5	10.4	58.2	182	16.3	20.5	13	13.5	32	43.5	25.2	17.4
Dipodomys spectabilis	KU 8359	42	29.5	20.9	8.3	74.1	192	18.3	23.4	14.5	14.2	35.6	50.4	23.2	21.4
Dipodomys spectabilis	KU 78960	39.6	27.3	19.5	7.2	55	181	15.8	19.8	13	12.1	28.2	40.6	20.1	17.5
Dipodomys spectabilis	KU 89560	42.9	29	19.8	7.7	61.5	196	17.5	21.2	14.2	15.1	33.7	42.8	20.6	20
Allactaga elator	USNM 339994	26.9	19	15.7	7.3	49.4	140.7	10.6	13.6	8.5	8.6	26.6	41.3	30.1	12.2
Allactaga elator	USNM 341595	30.1	21.9	17	7	53.5	177	12.2	15.9	9.8	11.4	29.8	46.5	34	16.5
Allactaga elator	USNM 602431	28	19.8	16.4	7.9	49	175	10.9	14.4	8.6	8.8	28	46.1	30.1	14.8
Allactaga sibirica	USNM 155194	41	24.7	19.8	11.4	82.3	204	16.3	20.6	11	11.4	40	59.6	46.8	20.6
Jaculus jaculus	USNM 267337	30.9	20.9	15.6	6	44.5	153	9.6	14.4	7.1	9.6	24	45.7	34.2	16.2
Jaculus jaculus	USNM 308387	32.3	22.2	18.6	6.6	55.2	180	12.4	16.4	8.5	12.3	26.8	46.9	36.7	17.1
Jaculus jaculus	USNM 308389	33	22.3	17.1	6.1	48	198	11.3	16.3	9.5	12.9	28	46.8	36	14.4
Jaculus jaculus	USNM 308397	33.7	22.6	17.5	7.4	52.3	185	11.6	16.1	9.8	14	26.1	46.1	37.8	16.5
Jaculus orientalis	USNM 256516	37	26.2	21.4	8.3	66.7	200	14.6	19	10.3	13.8	37.6	59.2	43.4	20.6
Jaculus orientalis	USNM 308384	36.9	25.7	21.3	9	78.7	230	15	19.8	11.5	14.3	37.5	59.2	44.9	21.4
Jaculus orientalis	USNM 308379	37.6	26.5	20.6	8.2	77.8	225	15.9	20.1	12.2	13.9	37.8	57.8	46.7	19.3
Jaculus orientalis	USNM 308376	36.7	26.5	22.3	10.3	70.5	220	16.6	19.3	11.6	13.6	37.8	58.3	49.6	18
Zapus hudsonius	KU 13572	24.4	10.5	11.4	5.3	48	144.2	11.7	12	9.4	5.4	18.3	25.2	17.5	11.6
Zapus princeps	KU 37968	24.9	11.3	11.1	6.2	52	127.3	12	13.4	11.3	5.6	18.6	24.2	17.5	11.3
Zapus princeps	KU 37972	24.9	11.4	11.3	5.5	51.7	151	12.2	13.8	11.4	6.4	19.2	25	26.7	11.3
Zapus princeps	KU 47894	26.1	11.3	13	7.3	55.2	155	12	13.3	10.5	6.2	19.3	24.7	17.7	11.1
